# Supplementary material for: Efficacy and Cerebrospinal Fluid Rhinorrhea after Cabergoline Treatment in Patients with Bioactive Macroprolactinoma
Source: Cancers (Basel). 2021 Oct 26;13(21):5374. doi: 10.3390/cancers13215374 (PMC8582509; doi:10.3390/cancers13215374)
Supplement: Supplementary file 1 [file cancers-13-05374-s001.zip]

Archive with 1 entries (1 files):
- cancers-1398669-supplementary.pdf
